# Supplementary material for: Genomic Dissection of an Icelandic Epidemic of Respiratory Disease in Horses and Associated Zoonotic Cases
Source: mBio. 2017 Aug 1;8(4):e00826-17. doi: 10.1128/mBio.00826-17 (PMC5539424; doi:10.1128/mBio.00826-17)
Supplement: TABLE S1 [file mbo004173408st1.xlsx]

## Sheet: Table S1
Table S1
Viral family:	Virus type:	Health status:	Material:	Method:	no. positive horses/no. horses tested	Laboratory:
Herpesviridae	Equine herpesvirus type 1 (EHV-1) and type 4 (EHV-4)	Disease status not known (Samples collected in the period Jan to July 2010 from breeding stallions)	serum sample	complement fixation test (CF)	1/50	Swedish National Veterinary Institute (SVA)
	EHV-1	Clinical signs of respiratory infection	nasal swab	real time polymerase chain reaction (qPCR)	0/25	SVA
	EHV-1	Healthy	serum samples from 2006-2007	serum neutralization test (SNT)	4/5	Justus-Liebig University,Giessen, Germany (Giessen)
	EHV-1	Clinical signs of respiratory infection	paired serum sample	SNT	6/6	Giessen
	EHV-1	Clinical signs of respiratory infection	paired serum sample	CF	0/6	SVA
	EHV-1	Clinical signs of respiratory infection	paired serum sample	EHV-1/4 discriminating ELISA (dELISA)	0/6	SVA
	EHV-1	Not known	serum	dELISA	0/1	SVA
	EHV-4	Clinical signs of respiratory infection	nasal swab	qPCR	0/25	SVA
	EHV-4	Healthy	serum from 2006-2007	SNT	5/5	Giessen
	EHV-4	Clinical signs of respiratory infection	paired serum sample	SNT	6/6	Giessen
	EHV-4	Clinical signs of respiratory infection	paired serum sample	CF	0/6	SVA
	EHV-4	Clinical signs of respiratory infection	paired serum sample	dELISA	6/6	SVA
	EHV-4	Not known	serum	dELISA	1/1	SVA
	Equine herpesvirus type 2 (EHV-2) and type 5 (EHV-5)	Healthy and affected	paired serum sample from affected horses plus serum sample collected prior to 2010 from the same horse	ELISA	6/6	Institute for Experimental Pathology at Keldur, Iceland (Keldur)
	EHV-2	Healthy	nasal swab	PCR	5/5	Keldur
	EHV-2	Clinical signs of respiratory infection	nasal swab	PCR	8/8	Keldur
	EHV-5	Healthy	nasal swab healthy	PCR-A	1/5	Keldur
	EHV-5	Clinical signs of respiratory infection	nasal swab	PCR-A	2/8	Keldur
	EHV-5	Clinical signs of respiratory infection	nasal swab	PCR	1/5	Giessen
	EHV-5	Healthy	nasal swab healthy	PCR-B	5/5	Keldur
	EHV-5	Clinical signs of respiratory infection	nasal swab	PCR-B	14/17	Keldur
Adenoviridae	Human adenovirus	Clinical signs of respiratory infection	nasal swab	pan-gold-PCR	0/8	Keldur
	Human adenovirus	Clinical signs of respiratory infection	nasal swab	pan-DEG-PCR	0/8	Keldur
	Equine adenovirus type 1 and 2	Clinical signs of respiratory infection	nasal swab	PCR	0/6	Giessen
Parvoviridae	Carnivore parvoviruses	Clinical signs of respiratory infection	nasal swab	PCR	0/12	Keldur
Retroviridae	Equine infectious anemia virus	Disease status not known (Samples collected in the periode Jan to July 2010 from breading stallions).	serum sample	Coggins test	0/50	Keldur
Reoviridae	Mammalian reovirus serotype 1-3	Clinical signs of respiratory infection	nasal swab	Reverse transcription PCR (RT-PCR)	0/12	Keldur
	Reovirus	Clinical signs of respiratory infection	nasal swab	pan-REO-RT-PCR	0/6	Giessen
	Reovirus serotype 1	Clinical signs of respiratory infection	paired serum sample	SNT	3/6	SVA
	Reovirus serotype 2	Clinical signs of respiratory infection	paired serum sample	SNT	0/6	SVA
	Reovirus serotype 3	Clinical signs of respiratory infection	paired serum sample	SNT	0/6	SVA
Arteriviridae	Equine arteritis virus	Clinical signs of respiratory infection	nasal swab	Quantitative reverse transcription PCR (qRT-PCR)	0/25	SVA
	Equine arteritis virus	Clinical signs of respiratory infection	paired serum sample	SNT	0/6	SVA
Picornaviridae	Equine rhinitis virus A	Clinical signs of respiratory infection	paired serum sample	SNT	3/6	SVA
	Equine rhinitis virus B	Clinical signs of respiratory infection	nasal swab	qRT-PCR	0/25	SVA
	Equine rhinitis virus B	Clinical signs of respiratory infection	paired serum sample	SNT	6/6	SVA
	Equine rhinitis B virus type 1	Clinical signs of respiratory infection	nasal swab	RT-PCR	0/12	Keldur
	Equine rhinitis B virus type 2	Clinical signs of respiratory infection	nasal swab	RT-PCR-A,B,C&D	0/18	Keldur
	Human rhinoviruses	Clinical signs of respiratory infection	nasal swab	qRT-PCR	0/12	Keldur
	Human enteroviruses	Clinical signs of respiratory infection	nasal swab	qRT-PCR	0/12	Keldur
Paramyxoviridae	Canine pneumovirus	Clinical signs of respiratory infection	nasal swab	RT-PCR	0/12	Keldur
	Parainfluenzavirus 3	Clinical signs of respiratory infection	nasal swab	RT-PCR	0/6	Gissen
	Equine Salemvirus	Clinical signs of respiratory infection	nasal swab	RT-PCR-A&B	0/12	Keldur
Orthomyxoviridae	Influenza A viruses	Clinical signs of respiratory infection	nasal swab	Matrix-qRT-PCR	0/14	Keldur
	Swine influenza A viruses	Clinical signs of respiratory infection	nasal swab	HA-qRT-PCR	0/14	Keldur
	panH1N12009 influenza A virus	Clinical signs of respiratory infection	nasal swab	H1-qRT-PCR	0/14	Keldur
	Equine influenza A type 1 (H7N7)	Clinical signs of respiratory infection	paired serum sample	Hemagglutination inhibitation test (HI)	0/6	SVA
	Equine influenza A type 2 (H3N8)	Clinical signs of respiratory infection	nasal swab	qRT-PCR	0/25	SVA
	Equine influenza A type 2 (H3N8)	Clinical signs of respiratory infection	paired serum sample	HI	0/6	SVA
	Equine influenza A type 2 (H3N8)	Disease status not known (Samples collected in the period Jan to July 2010 from breeding stallions).	serum sample	HI	0/50	SVA
	Influenza B virus	Clinical signs of respiratory infection	nasal swab	qRT-PCR	0/12	Keldur
Coronaviridae	Mammalian coronaviruses	Clinical signs of respiratory infection	corneal and nasal swab	pan-RT-PCR	0/17	SVA
