# Supplementary material for: Genomic Dissection of an Icelandic Epidemic of Respiratory Disease in Horses and Associated Zoonotic Cases
Source: mBio. 2017 Aug 1;8(4):e00826-17. doi: 10.1128/mBio.00826-17 (PMC5539424; doi:10.1128/mBio.00826-17)
Supplement: TABLE S2 [file mbo004173408st2.xlsx]

## Sheet: Table S2
Table S2
Isolate name	Sanger_ID	Clade #	Farm #	Horse #	Date of sample	Clinical signs	Animal	Country	Zip code	lattitude	longitude	Biosample #	Accession #	Included in phylogenetic reconstruction of the Icelandic S. zooepidemicus population (Figure 2)	Included in pi analysis of the 2010 clade 1 population of S. zooepidemicus (Figure 3)	Included in pi analysis of the 2010 clade 2 population of S. zooepidemicus (Figure 3)	Included in pi analysis of the 2010 clade 3 population of S. zooepidemicus (Figure 3)	Included in pi analysis of the 2010 clade 4 population of S. zooepidemicus (Figure 3)	Included in the CRISPR analysis of the clade 1 population of S. zooepidemicus (Figure 4)	Included in the Bayesian reconstruction of the clade 1 population of S. zooepidemicus (Figure 5)	Reference
E1226/10-1	6952_5_27		1	1	2010-05-20	nasal discharge, coughing	horse	Iceland	110	64.1189	-21.8161	ERS052817	ERR066418	Yes
E1226/10-3	6952_5_31		1	2	2010-05-20	nasal discharge, coughing	horse	Iceland	110	64.1189	-21.8161	ERS052821	ERR066422	Yes
E1215/10-3	6952_5_22		1	3	2010-05-19	none	horse	Iceland	110	64.1189	-21.8161	ERS052812	ERR066413	Yes
E1215/10-4	6952_5_23	1	1	4	2010-05-19	nasal discharge, coughing	horse	Iceland	110	64.1189	-21.8161	ERS052813	ERR066414	Yes	Yes				Yes	Yes
E1215/10-5	6952_5_24		1	5	2010-05-19	nasal discharge, coughing	horse	Iceland	110	64.1189	-21.8161	ERS052814	ERR066415	Yes
E1226/10-4	6952_5_32		1	6	2010-05-20	nasal discharge, coughing	horse	Iceland	110	64.1189	-21.8161	ERS052822	ERR066423	Yes
E1226/10-7	6952_5_33		1	7	2010-05-20	nasal discharge	horse	Iceland	110	64.1189	-21.8161	ERS052823	ERR066424	Yes
E1215/10-8	6952_5_25		1	8	2010-05-19	nasal discharge, coughing	horse	Iceland	110	64.1189	-21.8161	ERS052815	ERR066416	Yes
E1215/10-9	6952_5_26	3	1	9	2010-05-19	nasal discharge, coughing	horse	Iceland	110	64.1189	-21.8161	ERS052816	ERR066417	Yes			Yes
E1226/10-10	6952_5_28	1	1	10	2010-05-20	nasal discharge, coughing	horse	Iceland	110	64.1189	-21.8161	ERS052818	ERR066419	Yes	Yes				Yes	Yes
E1215/10-12	6952_5_20		1	11	2010-05-19	nasal discharge, coughing	horse	Iceland	110	64.1189	-21.8161	ERS052810	ERR066411	Yes
E1226/10-12	6952_5_29		1	12	2010-05-20	nasal discharge	horse	Iceland	110	64.1189	-21.8161	ERS052819	ERR066420	Yes
E1215/10-13	6952_5_21	1	1	13	2010-05-19	nasal discharge, coughing	horse	Iceland	110	64.1189	-21.8161	ERS052811	ERR066412	Yes	Yes				Yes	Yes
E1226/10-13	6952_5_30		1	14	2010-05-20	nasal discharge	horse	Iceland	110	64.1189	-21.8161	ERS052820	ERR066421	Yes
E1215/10-10	6952_5_19		1	15	2010-05-19	nasal discharge, coughing	horse	Iceland	110	64.1189	-21.8161	ERS052809	ERR066410	Yes
Mύkki A	MS033.44 (S1)	1	1	16	2013-01-15	none	horse	Iceland	110	64.0909	-21.8079		ERS1013682							Yes
Mύkki B	MS033.45 (S2)	1	1	16	2013-01-15	none	horse	Iceland	110	64.0909	-21.8079		ERS1013683
Mύkki C	MS033.46 (S3)	1	1	16	2013-01-15	none	horse	Iceland	110	64.0909	-21.8079		ERS1013684
Mύkki D	MS033.47 (S4)	1	1	16	2013-01-15	none	horse	Iceland	110	64.0909	-21.8079		ERS1013685
Mύkki E	MS033.48 (S5)	1	1	16	2013-01-15	none	horse	Iceland	110	64.0909	-21.8079		ERS1013686
E1578/10-1	6952_5_1	1	2	1	2010-06-28	nasal discharge, coughing	horse	Iceland	110	64.1189	-21.8161	ERS053087	ERR066392	Yes	Yes				Yes	Yes
E1578/10-2	6952_5_2	3	2	2	2010-06-28	nasal discharge, coughing	horse	Iceland	110	64.1189	-21.8161	ERS052792	ERR066393	Yes			Yes
E1532/10-1	6952_6_31	3	3	1	2010-06-23	mucopurulent nasal discharge, coughing, pyrexia, enlarged lymph nodes	horse	Iceland	110	64.1189	-21.8161	ERS052917	ERR066518	Yes			Yes
E2506/10-1a	6952_6_32	2	4	1	2010-10-04	nasal discharge, coughing	horse	Iceland	110	64.1353	-21.8952	ERS052918	ERR066519	Yes		Yes
E2506/10-1b	6952_6_33	2	4	1	2010-10-04	nasal discharge, coughing	horse	Iceland	110	64.1353	-21.8952	ERS052919	ERR066520	Yes
E2506/10-1c	6952_6_34	2	4	1	2010-10-04	nasal discharge, coughing	horse	Iceland	110	64.1353	-21.8952	ERS052920	ERR066521	Yes
E1343/10-1	6952_5_50	1	5	1	2010-06-02	nasal discharge, coughing	horse	Iceland	200	64.1111	-21.9056	ERS052840	ERR066441	Yes	Yes				Yes	Yes
E1343/10-2	6952_5_54	1	5	2	2010-06-02	nasal discharge, coughing	horse	Iceland	200	64.1111	-21.9056	ERS052844	ERR066445	Yes	Yes				Yes	Yes
E1343/10-3	6952_5_55	1	5	3	2010-06-02	none	horse	Iceland	200	64.1111	-21.9056	ERS052845	ERR066446	Yes	Yes				Yes	Yes
E1343/10-5	6952_5_56	1	5	5	2010-06-02	nasal discharge, coughing	horse	Iceland	200	64.1111	-21.9056	ERS052846	ERR066447	Yes	Yes				Yes	Yes
E1343/10-7	6952_5_57	1	5	7	2010-06-02	nasal discharge, coughing	horse	Iceland	200	64.1111	-21.9056	ERS052847	ERR066448	Yes	Yes				Yes	Yes
E1343/10-8	6952_5_58	1	5	8	2010-06-02	nasal discharge, coughing	horse	Iceland	200	64.1111	-21.9056	ERS052848	ERR066449	Yes	Yes				Yes	Yes
E1343/10-9	6952_5_59	1	5	9	2010-06-02	nasal discharge, coughing	horse	Iceland	200	64.1111	-21.9056	ERS052849	ERR066450	Yes	Yes				Yes	Yes
E1343/10-13	6952_5_51		5	13	2010-06-02	nasal discharge, coughing	horse	Iceland	200	64.1111	-21.9056	ERS052841	ERR066442	Yes
E1343/10-14	6952_5_52	1	5	14	2010-06-02	nasal discharge, coughing	horse	Iceland	200	64.1111	-21.9056	ERS052842	ERR066443	Yes	Yes				Yes	Yes
E1343/10-15	6952_5_53		5	15	2010-06-02	nasal discharge, coughing	horse	Iceland	200	64.1111	-21.9056	ERS052843	ERR066444	Yes
E1658/10-1	6952_5_64		5	16	2010-07-08	nasal discharge, coughing	horse	Iceland	200	64.1111	-21.9056	ERS052854	ERR066455	Yes
E1697/10-1	6952_5_66	1	5	16	2010-07-12	nasal discharge, coughing	horse	Iceland	200	64.1111	-21.9056	ERS052856	ERR066457	Yes	Yes				Yes	Yes
E1700/10-1	6952_5_68	1	5	16	2010-07-12	nasal discharge, coughing	horse	Iceland	200	64.1111	-21.9056	ERS052858	ERR066459	Yes					Yes
E1713/10-1a	6952_5_70	1	5	16	2010-07-14	nasal discharge, coughing (post mortem sample)	horse	Iceland	200	64.1111	-21.9056	ERS052860	ERR066461	Yes					Yes	Yes
E1713/10-1b	7011_2_6	1	5	16	2010-07-14	nasal discharge, coughing (post mortem sample)	horse	Iceland	200	64.1111	-21.9056	ERS052988	ERR069849	Yes					Yes
E1639/10-2	6952_5_61		5	17	2010-07-06	nasal discharge, coughing	horse	Iceland	200	64.1111	-21.9056	ERS052851	ERR066452	Yes
E1654/10-1	6952_5_63	2	5	17	2010-07-07	nasal discharge, coughing (post mortem sample)	horse	Iceland	200	64.1111	-21.9056	ERS052853	ERR066454	Yes		Yes
E1632/10-3	6952_5_60		5	18	2010-07-04	nasal discharge, coughing	horse	Iceland	200	64.1111	-21.9056	ERS052850	ERR066451	Yes
E1639/10-3	6952_5_62		5	18	2010-07-06	nasal discharge, coughing	horse	Iceland	200	64.1111	-21.9056	ERS052852	ERR066453	Yes
E1658/10-3	6952_5_65		5	18	2010-07-08	nasal discharge, coughing	horse	Iceland	200	64.1111	-21.9056	ERS052855	ERR066456	Yes
E1697/10-3	6952_5_67		5	18	2010-07-12	nasal discharge, coughing	horse	Iceland	200	64.1111	-21.9056	ERS052857	ERR066458	Yes
E1714/10-3a	6952_5_71	1	5	18	2010-07-14	nasal discharge, coughing (post mortem sample)	horse	Iceland	200	64.1111	-21.9056	ERS052861	ERR066462	Yes	Yes				Yes	Yes
E1714/10-3b	7011_2_7	1	5	18	2010-07-14	nasal discharge, coughing (post mortem sample)	horse	Iceland	200	64.1111	-21.9056	ERS052989	ERR069850	Yes					Yes
E1714/10-3c	7011_2_8	1	5	18	2010-07-14	nasal discharge, coughing (post mortem sample)	horse	Iceland	200	64.1111	-21.9056	ERS052990	ERR069851	Yes					Yes
E1096/10-1	6952_5_43		6	1	2010-05-06	none	horse	Iceland	200	64.1111	-21.9056	ERS052833	ERR066434	Yes
E1096/10-2	6952_5_44		6	2	2010-05-06	mucopurulent nasal discharge, coughing	horse	Iceland	200	64.1111	-21.9056	ERS052834	ERR066435	Yes
E1096/10-5	6952_5_47	2	6	5	2010-05-06	mucopurulent nasal discharge, coughing	horse	Iceland	200	64.1111	-21.9056	ERS052837	ERR066438	Yes		Yes
E1096/10-6	6952_5_48	2	6	6	2010-05-06	mucopurulent nasal discharge, coughing	horse	Iceland	200	64.1111	-21.9056	ERS052838	ERR066439	Yes		Yes
E1096/10-7	6952_5_49	2	6	7	2010-05-06	mucopurulent nasal discharge, coughing	horse	Iceland	200	64.1111	-21.9056	ERS052839	ERR066440	Yes		Yes
E1586/10-5	6952_6_47	1	7	5	2010-06-29	mucopurulent nasal discharge, coughing	horse	Iceland	221	64.0667	-21.95	ERS052933	ERR066534	Yes	Yes				Yes	Yes
E1133/10-2	6952_6_65	1	8	2	2010-05-10	mucopurulent nasal discharge, coughing	horse	Iceland	230	64.0011	-22.5519	ERS052951	ERR066552	Yes	Yes				Yes	Yes
E1133/10-3	6952_6_66	2	8	3	2010-05-10	mucopurulent nasal discharge, coughing	horse	Iceland	230	64.0011	-22.5519	ERS052952	ERR066553	Yes		Yes
E2379/10-11b	6952_5_93	1	8	11	2010-09-22	nasal discharge, coughing	horse	Iceland	230	64.0011	-22.5519	ERS052883	ERR066484	Yes	Yes				Yes	Yes
E2379/10-11c	6952_5_94	1	8	11	2010-09-22	nasal discharge, coughing	horse	Iceland	230	64.0011	-22.5519	ERS052884	ERR066485	Yes					Yes
E2379/10-11a	6952_5_92	2	8	11	2010-09-22	nasal discharge, coughing	horse	Iceland	230	64.0011	-22.5519	ERS052882	ERR066483	Yes		Yes
E2379/10-1a	6952_6_35	1	9	1	2010-09-22	nasal discharge, coughing	horse	Iceland	245	64.0378	-22.7068	ERS052921	ERR066522	Yes	Yes				Yes	Yes
E2379/10-1b	7011_2_27	1	9	1	2010-09-22	nasal discharge, coughing	horse	Iceland	245	64.0378	-22.7068	ERS053009	ERR069870	Yes					Yes
E2379/10-1c	7011_2_28	1	9	1	2010-09-22	nasal discharge, coughing	horse	Iceland	245	64.0378	-22.7068	ERS053010	ERR069871	Yes					Yes
E2379/10-2a	6952_6_37		9	2	2010-09-22	nasal discharge, coughing	horse	Iceland	245	64.0378	-22.7068	ERS052923	ERR066524	Yes
E2379/10-2b	7011_2_31		9	2	2010-09-22	nasal discharge, coughing	horse	Iceland	245	64.0378	-22.7068	ERS053013	ERR069874	Yes
E2379/10-2c	7011_2_32		9	2	2010-09-22	nasal discharge, coughing	horse	Iceland	245	64.0378	-22.7068	ERS053014	ERR069875	Yes
E2379/10-3	6952_6_38	1	9	3	2010-09-22	nasal discharge, coughing	horse	Iceland	245	64.0378	-22.7068	ERS052924	ERR066525	Yes	Yes				Yes	Yes
E2379/10-4a	6952_6_39		9	4	2010-09-22	nasal discharge, coughing	horse	Iceland	245	64.0378	-22.7068	ERS052925	ERR066526	Yes
E2379/10-4b	7011_2_33		9	4	2010-09-22	nasal discharge, coughing	horse	Iceland	245	64.0378	-22.7068	ERS053015	ERR069876	Yes
E2379/10-4c	7011_2_34		9	4	2010-09-22	nasal discharge, coughing	horse	Iceland	245	64.0378	-22.7068	ERS053016	ERR069877	Yes
E2379/10-5a	6952_6_40	1	9	5	2010-09-22	nasal discharge, coughing	horse	Iceland	245	64.0378	-22.7068	ERS052926	ERR066527	Yes	Yes				Yes	Yes
E2379/10-5b	7011_2_35	1	9	5	2010-09-22	nasal discharge, coughing	horse	Iceland	245	64.0378	-22.7068	ERS053017	ERR069878	Yes					Yes
E2379/10-5c	7011_2_36	1	9	5	2010-09-22	nasal discharge, coughing	horse	Iceland	245	64.0378	-22.7068	ERS053018	ERR069879	Yes					Yes
E2379/10-6c	7011_2_38	1	9	6	2010-09-22	nasal discharge, coughing	horse	Iceland	245	64.0378	-22.7068	ERS053020	ERR069881	Yes	Yes				Yes	Yes
E2379/10-6a	6952_6_41		9	6	2010-09-22	nasal discharge, coughing	horse	Iceland	245	64.0378	-22.7068	ERS052927	ERR066528	Yes
E2379/10-6b	7011_2_37		9	6	2010-09-22	nasal discharge, coughing	horse	Iceland	245	64.0378	-22.7068	ERS053019	ERR069880	Yes
E2379/10-7a	6952_6_42	1	9	7	2010-09-22	nasal discharge, coughing	horse	Iceland	245	64.0378	-22.7068	ERS052928	ERR066529	Yes	Yes				Yes	Yes
E2379/10-7b	7011_2_39	1	9	7	2010-09-22	nasal discharge, coughing	horse	Iceland	245	64.0378	-22.7068	ERS053021	ERR069882	Yes					Yes
E2379/10-7c	7011_2_40	1	9	7	2010-09-22	nasal discharge, coughing	horse	Iceland	245	64.0378	-22.7068	ERS053022	ERR069883	Yes					Yes
E2379/10-8a	6952_6_43	1	9	8	2010-09-22	nasal discharge, coughing	horse	Iceland	245	64.0378	-22.7068	ERS052929	ERR066530	Yes	Yes				Yes	Yes
E2379/10-8b	7011_2_41	1	9	8	2010-09-22	nasal discharge, coughing	horse	Iceland	245	64.0378	-22.7068	ERS053023	ERR069884	Yes					Yes
E2379/10-8c	7011_2_42	1	9	8	2010-09-22	nasal discharge, coughing	horse	Iceland	245	64.0378	-22.7068	ERS053024	ERR069885	Yes					Yes
E2379/10-9a	6952_6_44	1	9	9	2010-09-22	nasal discharge, coughing	horse	Iceland	245	64.0378	-22.7068	ERS052930	ERR066531	Yes	Yes				Yes	Yes
E2379/10-9b	7011_2_43		9	9	2010-09-22	nasal discharge, coughing	horse	Iceland	245	64.0378	-22.7068	ERS053025	ERR069886	Yes
E2379/10-9c	7011_2_44		9	9	2010-09-22	nasal discharge, coughing	horse	Iceland	245	64.0378	-22.7068	ERS053026	ERR069887	Yes
E2379/10-10a	6952_6_36	1	9	10	2010-09-22	nasal discharge, coughing	horse	Iceland	245	64.0378	-22.7068	ERS052922	ERR066523	Yes	Yes				Yes	Yes
E2379/10-10b	7011_2_29	1	9	10	2010-09-22	nasal discharge, coughing	horse	Iceland	245	64.0378	-22.7068	ERS053011	ERR069872	Yes					Yes
E2379/10-10c	7011_2_30	1	9	10	2010-09-22	nasal discharge, coughing	horse	Iceland	245	64.0378	-22.7068	ERS053012	ERR069873	Yes					Yes
E2463/10-1a	6952_6_28		10	1	2010-09-30	nasal discharge, coughing	horse	Iceland	270	64.1702	-21.7058	ERS052914	ERR066515	Yes
E2463/10-1b	6952_6_29		10	1	2010-09-30	nasal discharge, coughing	horse	Iceland	270	64.1702	-21.7058	ERS052915	ERR066516	Yes
E2463/10-1c	6952_6_30		10	1	2010-09-30	nasal discharge, coughing	horse	Iceland	270	64.1702	-21.7058	ERS052916	ERR066517	Yes
E2475/10-1a	6952_5_5	1	11	1	2010-09-30	nasal discharge, coughing	horse	Iceland	311	64.5362	-21.9292	ERS052795	ERR066396	Yes	Yes				Yes	Yes
E2475/10-1b	7011_2_1	1	11	1	2010-09-30	nasal discharge, coughing	horse	Iceland	311	64.5362	-21.9292	ERS052983	ERR069844	Yes					Yes
E2475/10-1c	7011_2_2	1	11	1	2010-09-30	nasal discharge, coughing	horse	Iceland	311	64.5362	-21.9292	ERS052984	ERR069845	Yes					Yes
E2464/10-1a	6952_5_4		11	2	2010-09-30	nasal discharge, coughing	horse	Iceland	311	64.5362	-21.9292	ERS052794	ERR066395	Yes
E2464/10-1b	6952_6_95		11	2	2010-09-30	nasal discharge, coughing	horse	Iceland	311	64.5362	-21.9292	ERS052981	ERR066582	Yes
E2464/10-1c	6952_6_96		11	2	2010-09-30	nasal discharge, coughing	horse	Iceland	311	64.5362	-21.9292	ERS052982	ERR066583	Yes
E2475/10-2a	6952_5_6	3	11	3	2010-09-30	nasal discharge, coughing	horse	Iceland	311	64.5362	-21.9292	ERS052796	ERR066397	Yes			Yes
E2475/10-2b	7011_2_3	3	11	3	2010-09-30	nasal discharge, coughing	horse	Iceland	311	64.5362	-21.9292	ERS052985	ERR069846	Yes
E2475/10-2c	7011_2_4	3	11	3	2010-09-30	nasal discharge, coughing	horse	Iceland	311	64.5362	-21.9292	ERS052986	ERR069847	Yes
E2377/10-1a	6952_5_81	1	12	1	2010-09-22	sepsis, bronchopneumonia (postmortem sample)	horse	Iceland	311	64.5362	-21.9292	ERS052871	ERR066472	Yes	Yes				Yes	Yes
E2377/10-1b	7011_2_19	1	12	1	2010-09-22	sepsis, bronchopneumonia (postmortem sample)	horse	Iceland	311	64.5362	-21.9292	ERS053001	ERR069862	Yes					Yes
E2377/10-1c	7011_2_20	1	12	1	2010-09-22	sepsis, bronchopneumonia (postmortem sample)	horse	Iceland	311	64.5362	-21.9292	ERS053002	ERR069863	Yes					Yes
E2377/10-1d	7011_2_21	1	12	1	2010-09-22	sepsis, bronchopneumonia (postmortem sample)	horse	Iceland	311	64.5362	-21.9292	ERS053003	ERR069864	Yes					Yes
E2377/10-1e	7011_2_22	1	12	1	2010-09-22	sepsis, bronchopneumonia (postmortem sample)	horse	Iceland	311	64.5362	-21.9292	ERS053004	ERR069865	Yes					Yes
E2608/10-2a	6952_5_82	3	12	2	2010-10-14	coughing, pyrexia	horse	Iceland	311	64.5362	-21.9292	ERS052872	ERR066473	Yes			Yes
E2608/10-2b	7011_2_23	3	12	2	2010-10-14	coughing, pyrexia	horse	Iceland	311	64.5362	-21.9292	ERS053005	ERR069866	Yes
E2608/10-2c	7011_2_24	3	12	2	2010-10-14	coughing, pyrexia	horse	Iceland	311	64.5362	-21.9292	ERS053006	ERR069867	Yes
E2608/10-3a	6952_5_83	2	12	3	2010-10-14	pyrexia	horse	Iceland	311	64.5362	-21.9292	ERS052873	ERR066474	Yes		Yes
E2608/10-3b	6952_5_84	2	12	3	2010-10-14	pyrexia	horse	Iceland	311	64.5362	-21.9292	ERS052874	ERR066475	Yes
E2608/10-3c	6952_5_85	2	12	3	2010-10-14	pyrexia	horse	Iceland	311	64.5362	-21.9292	ERS052875	ERR066476	Yes
E1154/10-1	6952_5_87	2	13	1	2010-05-12	coughing, pyrexia	horse	Iceland	311	64.5362	-21.9292	ERS052877	ERR066478	Yes		Yes
E1154/10-2	6952_5_88	2	13	2	2010-05-12	coughing, pyrexia	horse	Iceland	311	64.5362	-21.9292	ERS052878	ERR066479	Yes		Yes
E2224/10-1a	6952_5_41	1	14	1	2010-09-07	typhlocolitis (post mortem sample) death not related to S. zooepidemicus	horse	Iceland	380	65.4461	-22.2081	ERS052831	ERR066432	Yes	Yes				Yes	Yes
E2224/10-1b	6952_5_42		14	1	2010-09-07	typhlocolitis (post mortem sample) death not related to S. zooepidemicus	horse	Iceland	380	65.4461	-22.2081	ERS052832	ERR066433	Yes
E1599/10-1	6952_5_3		15	1	2010-06-30	mucopurulent nasal discharge, mastitis	horse	Iceland	541	65.6547	-20.2865	ERS052793	ERR066394	Yes
E2460/10-1a	6952_5_77	2	16	1	2010-09-29	nasal discharge	horse	Iceland	551	65.7461	-19.6394	ERS052867	ERR066468	Yes		Yes
E2460/10-1b	7011_2_15	2	16	1	2010-09-29	nasal discharge	horse	Iceland	551	65.7461	-19.6394	ERS052997	ERR069858	Yes
E2460/10-1c	7011_2_16	2	16	1	2010-09-29	nasal discharge	horse	Iceland	551	65.7461	-19.6394	ERS052998	ERR069859	Yes
E2556/10-1a	6952_5_78	2	16	1	2010-10-08	nasal discharge, coughing	horse	Iceland	551	65.7461	-19.6394	ERS052868	ERR066469	Yes
E2556/10-1b	7011_2_17	2	16	1	2010-10-08	nasal discharge, coughing	horse	Iceland	551	65.7461	-19.6394	ERS052999	ERR069860	Yes
E2556/10-1c	7011_2_18	2	16	1	2010-10-08	nasal discharge, coughing	horse	Iceland	551	65.7461	-19.6394	ERS053000	ERR069861	Yes
E2556/10-2a	6952_5_79	1	16	2	2010-10-08	nasal discharge, coughing	horse	Iceland	551	65.7461	-19.6394	ERS052869	ERR066470	Yes	Yes				Yes	Yes
E2556/10-2b	6952_5_80	1	16	2	2010-10-08	nasal discharge, coughing	horse	Iceland	551	65.7461	-19.6394	ERS052870	ERR066471	Yes					Yes
E2524/10-1e	7011_2_48	1	17	1	2010-10-06	interstitial pneumonia (post mortem sample)	horse	Iceland	551	65.7461	-19.6394	ERS053030	ERR069891	Yes	Yes				Yes	Yes
E2524/10-1a	6952_6_58	3	17	1	2010-10-06	interstitial pneumonia (post mortem sample)	horse	Iceland	551	65.7461	-19.6394	ERS052944	ERR066545	Yes			Yes
E2524/10-1b	6952_6_59	3	17	1	2010-10-06	interstitial pneumonia (post mortem sample)	horse	Iceland	551	65.7461	-19.6394	ERS052945	ERR066546	Yes
E2524/10-1d	7011_2_47	3	17	1	2010-10-06	interstitial pneumonia (post mortem sample)	horse	Iceland	551	65.7461	-19.6394	ERS053029	ERR069890	Yes
E2525/10-1a	6952_6_60	3	17	2	2010-10-06	interstitial pneumonia (post mortem sample)	horse	Iceland	551	65.7461	-19.6394	ERS052946	ERR066547	Yes
E2525/10-1b	6952_6_61	3	17	2	2010-10-06	interstitial pneumonia (post mortem sample)	horse	Iceland	551	65.7461	-19.6394	ERS052947	ERR066548	Yes
E2525/10-1c	7011_2_49	3	17	2	2010-10-06	interstitial pneumonia (post mortem sample)	horse	Iceland	551	65.7461	-19.6394	ERS053031	ERR069892	Yes
E2525/10-1d	7011_2_50	3	17	2	2010-10-06	interstitial pneumonia (post mortem sample)	horse	Iceland	551	65.7461	-19.6394	ERS053032	ERR069893	Yes
E1354/10-1	6952_6_51		18	1	2010-06-02	nasal discharge	horse	Iceland	566	65.8975	-19.4126	ERS052937	ERR066538	Yes
E1354/10-2	6952_6_52	1	18	2	2010-06-02	none	horse	Iceland	566	65.8975	-19.4126	ERS052938	ERR066539	Yes	Yes				Yes	Yes
E1354/10-3	6952_6_53		18	3	2010-06-02	none	horse	Iceland	566	65.8975	-19.4126	ERS052939	ERR066540	Yes
E1354/10-4	6952_6_54		18	4	2010-06-02	nasal discharge	horse	Iceland	566	65.8975	-19.4126	ERS052940	ERR066541	Yes
E2523/10-1a	6952_5_16	3	19	1	2010-10-06	nasal discharge, coughing	horse	Iceland	601	65.6839	-18.1105	ERS052806	ERR066407	Yes			Yes
E2523/10-1b	6952_5_17	3	19	1	2010-10-06	nasal discharge, coughing	horse	Iceland	601	65.6839	-18.1105	ERS052807	ERR066408	Yes
E2523/10-1c	6952_5_18	3	19	1	2010-10-06	nasal discharge, coughing	horse	Iceland	601	65.6839	-18.1105	ERS052808	ERR066409	Yes
E2522/10-1a	6952_5_75	1	20	1	2010-10-06	nasal discharge, coughing	horse	Iceland	601	65.6839	-18.1105	ERS052865	ERR066466	Yes	Yes				Yes	Yes
E2522/10-1b	7011_2_11	1	20	1	2010-10-06	nasal discharge, coughing	horse	Iceland	601	65.6839	-18.1105	ERS052993	ERR069854	Yes					Yes
E2522/10-1c	7011_2_12	1	20	1	2010-10-06	nasal discharge, coughing	horse	Iceland	601	65.6839	-18.1105	ERS052994	ERR069855	Yes					Yes
E2522/10-2a	6952_5_76	1	20	2	2010-10-06	nasal discharge, coughing	horse	Iceland	601	65.6839	-18.1105	ERS052866	ERR066467	Yes	Yes				Yes	Yes
E2522/10-2b	7011_2_13	1	20	2	2010-10-06	nasal discharge, coughing	horse	Iceland	601	65.6839	-18.1105	ERS052995	ERR069856	Yes					Yes
E2522/10-2c	7011_2_14	1	20	2	2010-10-06	nasal discharge, coughing	horse	Iceland	601	65.6839	-18.1105	ERS052996	ERR069857	Yes					Yes
E2522/10-3a	6952_5_74		20	3	2010-10-06	nasal discharge, coughing	horse	Iceland	601	65.6839	-18.1105	ERS052864	ERR066465	Yes
E2522/10-3b	7011_2_9		20	3	2010-10-06	nasal discharge, coughing	horse	Iceland	601	65.6839	-18.1105	ERS052991	ERR069852	Yes
E2522/10-3c	7011_2_10		20	3	2010-10-06	nasal discharge, coughing	horse	Iceland	601	65.6839	-18.1105	ERS052992	ERR069853	Yes
E2496/10-1a	6952_6_62	2	21	1	2010-10-04	pneumonia (post mortem sample)	horse	Iceland	601	65.6839	-18.1105	ERS052948	ERR066549	Yes		Yes
E2496/10-1b	6952_6_63	2	21	1	2010-10-04	pneumonia (post mortem sample)	horse	Iceland	601	65.6839	-18.1105	ERS052949	ERR066550	Yes
E2496/10-1c	6952_6_64	2	21	1	2010-10-04	pneumonia (post mortem sample)	horse	Iceland	601	65.6839	-18.1105	ERS052950	ERR066551	Yes
E2459/10-2a	6952_5_10	1	22	2	2010-09-29	nasal discharge, coughing, enlarged lymph nodes	horse	Iceland	620	65.9667	-18.5333	ERS052800	ERR066401	Yes	Yes				Yes	Yes
E2459/10-2b	6952_5_11	1	22	2	2010-09-29	nasal discharge, coughing, enlarged lymph nodes	horse	Iceland	620	65.9667	-18.5333	ERS052801	ERR066402	Yes					Yes
E2459/10-2c	6952_5_12	1	22	2	2010-09-29	nasal discharge, coughing, enlarged lymph nodes	horse	Iceland	620	65.9667	-18.5333	ERS052802	ERR066403	Yes					Yes
E1669/10-1	6952_5_86	1	23	1	2010-07-08	sepsis (post mortem sample from liver)	horse	Iceland	641	66.0476	-17.3436	ERS052876	ERR066477	Yes	Yes				Yes	Yes
E2284/10-1a	6952_5_13	1	24	1	2010-09-13	bronchopneumonia (postmortem sample)	horse	Iceland	801	63.9376	-21.002	ERS052803	ERR066404	Yes	Yes				Yes	Yes
E2284/10-1b	6952_5_14	1	24	1	2010-09-13	bronchopneumonia (postmortem sample)	horse	Iceland	801	63.9376	-21.002	ERS052804	ERR066405	Yes					Yes
E2284/10-1c	6952_5_15	1	24	1	2010-09-13	bronchopneumonia (postmortem sample)	horse	Iceland	801	63.9376	-21.002	ERS052805	ERR066406	Yes					Yes
E1763/10-1	6952_5_34	1	25	1	2010-07-19	nasal discharge, coughing	horse	Iceland	801	63.9363	-21.0028	ERS052824	ERR066425	Yes	Yes				Yes	Yes
E2358/10-1a	6952_5_40	2	25	1	2010-09-21	nasal discharge, coughing	horse	Iceland	801	63.9363	-21.0028	ERS052830	ERR066431	Yes		Yes
E2358/10-1b	7011_2_5	2	25	1	2010-09-21	nasal discharge, coughing	horse	Iceland	801	63.9363	-21.0028	ERS052987	ERR069848	Yes
E1763/10-2	6952_5_35	1	25	2	2010-07-19	nasal discharge, coughing	horse	Iceland	801	63.9363	-21.0028	ERS052825	ERR066426	Yes	Yes				Yes	Yes
E1763/10-3	6952_5_36	1	25	3	2010-07-19	nasal discharge, coughing	horse	Iceland	801	63.9363	-21.0028	ERS052826	ERR066427	Yes	Yes				Yes	Yes
E1763/10-4	6952_5_37	1	25	4	2010-07-19	nasal discharge, coughing	horse	Iceland	801	63.9363	-21.0028	ERS052827	ERR066428	Yes	Yes				Yes	Yes
E1763/10-5	6952_5_38	1	25	5	2010-07-19	nasal discharge, coughing	horse	Iceland	801	63.9363	-21.0028	ERS052828	ERR066429	Yes	Yes				Yes	Yes
E1763/10-6	6952_5_39	1	25	6	2010-07-19	nasal discharge, coughing	horse	Iceland	801	63.9363	-21.0028	ERS052829	ERR066430	Yes	Yes				Yes	Yes
E2571/10-1a	6952_5_89		26	1	2010-10-11	Verminous enarteritis (post mortem sample) death not related to S. zooepidemicus	horse	Iceland	801	63.9363	-21.0028	ERS052879	ERR066480	Yes
E2571/10-1b	6952_5_90		26	1	2010-10-11	Verminous enarteritis (post mortem sample) death not related to S. zooepidemicus	horse	Iceland	801	63.9363	-21.0028	ERS052880	ERR066481	Yes
E2571/10-1c	6952_5_91		26	1	2010-10-11	Verminous enarteritis (post mortem sample) death not related to S. zooepidemicus	horse	Iceland	801	63.9363	-21.0028	ERS052881	ERR066482	Yes
E2223/10-1a	6952_6_55	1	27	1	2010-09-07	bronchopneumonia (postmortem sample)	horse	Iceland	801	63.9363	-21.0028	ERS052941	ERR066542	Yes	Yes				Yes	Yes
E2223/10-1b	6952_6_56	1	27	1	2010-09-07	bronchopneumonia (postmortem sample)	horse	Iceland	801	63.9363	-21.0028	ERS052942	ERR066543	Yes					Yes
E2223/10-1c	6952_6_57	1	27	1	2010-09-07	bronchopneumonia (postmortem sample)	horse	Iceland	801	63.9363	-21.0028	ERS052943	ERR066544	Yes					Yes
E1834/10-1	6952_5_72	1	28	1	2010-07-26	pleuropneumonia (post mortem sample)	horse	Iceland	850	63.8333	-20.4	ERS052862	ERR066463	Yes	Yes				Yes	Yes
E2185/10-1	6952_5_73		28	2	2010-09-02	pharynx abscess	horse	Iceland	850	63.8333	-20.4	ERS052863	ERR066464	Yes
E2491/10-1a	6952_6_48	2	29	1	2010-10-01	interstitial pneumonia (post mortem sample)	horse	Iceland	861	63.75	-20.2333	ERS052934	ERR066535	Yes		Yes
E2491/10-1b	6952_6_49	2	29	1	2010-10-01	interstitial pneumonia (post mortem sample)	horse	Iceland	861	63.75	-20.2333	ERS052935	ERR066536	Yes
E2491/10-1c	6952_6_50	2	29	1	2010-10-01	interstitial pneumonia (post mortem sample)	horse	Iceland	861	63.75	-20.2333	ERS052936	ERR066537	Yes
Svarta A	MS033.62 (S6)	1	29	2	2013-01-20	none	horse	Iceland	861	63.7137	-20.5295		ERS1013687							Yes
Svarta B	MS033.63 (S7)	1	29	2	2013-01-20	none	horse	Iceland	861	63.7137	-20.5295		ERS1013688
Svarta C	MS033.64 (S8)	1	29	2	2013-01-20	none	horse	Iceland	861	63.7137	-20.5295		ERS1013689
Svarta D	MS033.65 (S9)	1	29	2	2013-01-20	none	horse	Iceland	861	63.7137	-20.5295		ERS1013690
Svarta E	MS033.66 (S10)	1	29	2	2013-01-20	none	horse	Iceland	861	63.7137	-20.5295		ERS1013691
E2510/10-1a	6952_5_7	1	30	1	2010-10-05	Mild upper respiratory tract inflammation (post mortem sample) death not related to S. zooepidemicus	horse	Iceland	700	64.9905	-15.047	ERS052797	ERR066398	Yes	Yes				Yes	Yes
E2510/10-1b	6952_5_8	1	30	1	2010-10-05	Mild upper respiratory tract inflammation (post mortem sample) death not related to S. zooepidemicus	horse	Iceland	700	64.9905	-15.047	ERS052798	ERR066399	Yes					Yes
Ósk A	MS033.115 (S16)	1	31	1	2013-02-03	none	horse	Iceland	870	63.4819	-19.3093		ERS1013697							Yes
Ósk B	MS033.116 (S17)	1	31	1	2013-02-03	none	horse	Iceland	870	63.4819	-19.3093		ERS1013698
Ósk C	MS033.117 (S18)	1	31	1	2013-02-03	none	horse	Iceland	870	63.4819	-19.3093		ERS1013699
Ósk D	MS033.118 (S19)	1	31	1	2013-02-03	none	horse	Iceland	870	63.4819	-19.3093		ERS1013700
Ósk E	MS033.119 (S20)	1	31	1	2013-02-03	none	horse	Iceland	870	63.4819	-19.3093		ERS1013701
275-6 A	MS033.110 (S11)	1	32	1	2013-01-25	none	horse	Iceland	350	64.9242	-23.2613		ERS1013692							Yes
275-6 B	MS033.111 (S12)	1	32	1	2013-01-25	none	horse	Iceland	350	64.9242	-23.2613		ERS1013693
275-6 C	MS033.112 (S13)	1	32	1	2013-01-25	none	horse	Iceland	350	64.9242	-23.2613		ERS1013694
275-6 D	MS033.113 (S14)	1	32	1	2013-01-25	none	horse	Iceland	350	64.9242	-23.2613		ERS1013695
275-6 E	MS033.114 (S15)	1	32	1	2013-01-25	none	horse	Iceland	350	64.9242	-23.2613		ERS1013696
E2497/10-1	6952_6_16		Icelandic Veterinary Institute	1	2010-10-04	none	horse	Iceland	112	64.1317	-21.7806	ERS052902	ERR066503
E2646/10-1a	6952_6_22		Icelandic Veterinary Institute	1	2010-10-22	none	horse	Iceland	112	64.1317	-21.7806	ERS052908	ERR066509
E2646/10-1b	7011_2_87		Icelandic Veterinary Institute	1	2010-10-22	none	horse	Iceland	112	64.1317	-21.7806	ERS053069	ERR069930
E2368/10-2a	6952_6_4	3	Icelandic Veterinary Institute	2	2010-09-21	nasal discharge	horse	Iceland	112	64.1317	-21.7806	ERS052890	ERR066491	Yes			Yes
E2368/10-2c	7011_2_58	3	Icelandic Veterinary Institute	2	2010-09-21	nasal discharge	horse	Iceland	112	64.1317	-21.7806	ERS053040	ERR069901	Yes
E2368/10-2b	7011_2_57	4	Icelandic Veterinary Institute	2	2010-09-21	nasal discharge	horse	Iceland	112	64.1317	-21.7806	ERS053039	ERR069900	Yes				Yes
E2423/10-2a	6952_6_11	3	Icelandic Veterinary Institute	2	2010-09-27	nasal discharge	horse	Iceland	112	64.1317	-21.7806	ERS052897	ERR066498	Yes
E2423/10-2b	7011_2_71	3	Icelandic Veterinary Institute	2	2010-09-27	nasal discharge	horse	Iceland	112	64.1317	-21.7806	ERS053053	ERR069914	Yes
E2423/10-2c	7011_2_72	3	Icelandic Veterinary Institute	2	2010-09-27	nasal discharge	horse	Iceland	112	64.1317	-21.7806	ERS053054	ERR069915	Yes
E2646/10-2a	6952_6_23	3	Icelandic Veterinary Institute	2	2010-10-22	none	horse	Iceland	112	64.1317	-21.7806	ERS052909	ERR066510	Yes
E2646/10-2b	7011_2_88	3	Icelandic Veterinary Institute	2	2010-10-22	none	horse	Iceland	112	64.1317	-21.7806	ERS053070	ERR069931	Yes
E2497/10-3	6952_6_19	4	Icelandic Veterinary Institute	3	2010-10-04	none	horse	Iceland	112	64.1317	-21.7806	ERS052905	ERR066506	Yes				Yes
E2277/10-1a	6952_6_1	4	Icelandic Veterinary Institute	4	2010-09-13	nasal discharge, coughing	horse	Iceland	112	64.1317	-21.7806	ERS052887	ERR066488	Yes				Yes
E2277/10-1c	7011_2_52	4	Icelandic Veterinary Institute	4	2010-09-13	nasal discharge, coughing	horse	Iceland	112	64.1317	-21.7806	ERS053034	ERR069895	Yes
E2277/10-1b	7011_2_51		Icelandic Veterinary Institute	4	2010-09-13	nasal discharge, coughing	horse	Iceland	112	64.1317	-21.7806	ERS053033	ERR069894	Yes
E2368/10-4c	7011_2_60	3	Icelandic Veterinary Institute	4	2010-09-21	nasal discharge, coughing	horse	Iceland	112	64.1317	-21.7806	ERS053042	ERR069903	Yes			Yes
E2368/10-4a	6952_6_5	4	Icelandic Veterinary Institute	4	2010-09-21	nasal discharge, coughing	horse	Iceland	112	64.1317	-21.7806	ERS052891	ERR066492	Yes
E2368/10-4b	7011_2_59	4	Icelandic Veterinary Institute	4	2010-09-21	nasal discharge, coughing	horse	Iceland	112	64.1317	-21.7806	ERS053041	ERR069902	Yes
E2423/10-4a	6952_6_12	3	Icelandic Veterinary Institute	4	2010-09-27	nasal discharge, coughing	horse	Iceland	112	64.1317	-21.7806	ERS052898	ERR066499	Yes
E2423/10-4b	7011_2_73	3	Icelandic Veterinary Institute	4	2010-09-27	nasal discharge, coughing	horse	Iceland	112	64.1317	-21.7806	ERS053055	ERR069916	Yes
E2423/10-4c	7011_2_74	4	Icelandic Veterinary Institute	4	2010-09-27	nasal discharge, coughing	horse	Iceland	112	64.1317	-21.7806	ERS053056	ERR069917	Yes
E2497/10-4a	6952_6_20	4	Icelandic Veterinary Institute	4	2010-10-04	nasal discharge, coughing	horse	Iceland	112	64.1317	-21.7806	ERS052906	ERR066507	Yes
E2497/10-4b	7011_2_83	4	Icelandic Veterinary Institute	4	2010-10-04	nasal discharge, coughing	horse	Iceland	112	64.1317	-21.7806	ERS053065	ERR069926	Yes
E2497/10-4c	7011_2_84	4	Icelandic Veterinary Institute	4	2010-10-04	nasal discharge, coughing	horse	Iceland	112	64.1317	-21.7806	ERS053066	ERR069927	Yes
E2761/10-4a	6952_6_26	4	Icelandic Veterinary Institute	4	2010-11-01	none	horse	Iceland	112	64.1317	-21.7806	ERS052912	ERR066513	Yes
E2761/10-4b	7011_2_93	4	Icelandic Veterinary Institute	4	2010-11-01	none	horse	Iceland	112	64.1317	-21.7806	ERS053075	ERR069936	Yes
E2761/10-4c	7011_2_94	4	Icelandic Veterinary Institute	4	2010-11-01	none	horse	Iceland	112	64.1317	-21.7806	ERS053076	ERR069937	Yes
E2368/10-5a	6952_6_6	3	Icelandic Veterinary Institute	5	2010-09-21	nasal discharge	horse	Iceland	112	64.1317	-21.7806	ERS052892	ERR066493	Yes			Yes
E2368/10-5b	7011_2_61		Icelandic Veterinary Institute	5	2010-09-21	nasal discharge	horse	Iceland	112	64.1317	-21.7806	ERS053043	ERR069904	Yes
E2423/10-5a	6952_6_13	3	Icelandic Veterinary Institute	5	2010-09-27	nasal discharge	horse	Iceland	112	64.1317	-21.7806	ERS052899	ERR066500	Yes
E2423/10-5b	7011_2_75	3	Icelandic Veterinary Institute	5	2010-09-27	nasal discharge	horse	Iceland	112	64.1317	-21.7806	ERS053057	ERR069918	Yes
E2423/10-5c	7011_2_76	3	Icelandic Veterinary Institute	5	2010-09-27	nasal discharge	horse	Iceland	112	64.1317	-21.7806	ERS053058	ERR069919	Yes
E2497/10-5a	6952_6_21	3	Icelandic Veterinary Institute	5	2010-10-04	nasal discharge, coughing	horse	Iceland	112	64.1317	-21.7806	ERS052907	ERR066508	Yes
E2497/10-5b	7011_2_85	4	Icelandic Veterinary Institute	5	2010-10-04	nasal discharge, coughing	horse	Iceland	112	64.1317	-21.7806	ERS053067	ERR069928	Yes				Yes
E2497/10-5c	7011_2_86	4	Icelandic Veterinary Institute	5	2010-10-04	nasal discharge, coughing	horse	Iceland	112	64.1317	-21.7806	ERS053068	ERR069929	Yes
E2761/10-5a	6952_6_27	4	Icelandic Veterinary Institute	5	2010-11-01	none	horse	Iceland	112	64.1317	-21.7806	ERS052913	ERR066514	Yes
E2761/10-5b	7011_2_95	4	Icelandic Veterinary Institute	5	2010-11-01	none	horse	Iceland	112	64.1317	-21.7806	ERS053077	ERR069938	Yes
E2761/10-5c	7011_2_96	4	Icelandic Veterinary Institute	5	2010-11-01	none	horse	Iceland	112	64.1317	-21.7806	ERS053078	ERR069939	Yes
E2368/10-6a	6952_6_7	3	Icelandic Veterinary Institute	6	2010-09-21	nasal discharge	horse	Iceland	112	64.1317	-21.7806	ERS052893	ERR066494	Yes			Yes
E2368/10-6b	7011_2_63		Icelandic Veterinary Institute	6	2010-09-21	nasal discharge	horse	Iceland	112	64.1317	-21.7806	ERS053045	ERR069906	Yes
E2368/10-6c	7011_2_64		Icelandic Veterinary Institute	6	2010-09-21	nasal discharge	horse	Iceland	112	64.1317	-21.7806	ERS053046	ERR069907	Yes
E2423/10-6a	6952_6_14	3	Icelandic Veterinary Institute	6	2010-09-27	nasal discharge	horse	Iceland	112	64.1317	-21.7806	ERS052900	ERR066501	Yes
E2423/10-6b	7011_2_77	3	Icelandic Veterinary Institute	6	2010-09-27	nasal discharge	horse	Iceland	112	64.1317	-21.7806	ERS053059	ERR069920	Yes
E2423/10-6c	7011_2_78	3	Icelandic Veterinary Institute	6	2010-09-27	nasal discharge	horse	Iceland	112	64.1317	-21.7806	ERS053060	ERR069921	Yes
E2368/10-7a	6952_6_8	4	Icelandic Veterinary Institute	7	2010-09-21	nasal discharge	horse	Iceland	112	64.1317	-21.7806	ERS052894	ERR066495	Yes				Yes
E2368/10-7b	7011_2_65	4	Icelandic Veterinary Institute	7	2010-09-21	nasal discharge	horse	Iceland	112	64.1317	-21.7806	ERS053047	ERR069908	Yes
E2368/10-7c	7011_2_66	4	Icelandic Veterinary Institute	7	2010-09-21	nasal discharge	horse	Iceland	112	64.1317	-21.7806	ERS053048	ERR069909	Yes
E2423/10-7a	6952_6_15	4	Icelandic Veterinary Institute	7	2010-09-27	nasal discharge	horse	Iceland	112	64.1317	-21.7806	ERS052901	ERR066502	Yes
E2423/10-7b	7011_2_79	4	Icelandic Veterinary Institute	7	2010-09-27	nasal discharge	horse	Iceland	112	64.1317	-21.7806	ERS053061	ERR069922	Yes
E2423/10-7c	7011_2_80	4	Icelandic Veterinary Institute	7	2010-09-27	nasal discharge	horse	Iceland	112	64.1317	-21.7806	ERS053062	ERR069923	Yes
E2368/10-11a	6952_6_2	3	Icelandic Veterinary Institute	11	2010-09-21	nasal discharge, coughing	horse	Iceland	112	64.1317	-21.7806	ERS052888	ERR066489	Yes			Yes
E2368/10-11b	7011_2_53	3	Icelandic Veterinary Institute	11	2010-09-21	nasal discharge, coughing	horse	Iceland	112	64.1317	-21.7806	ERS053035	ERR069896	Yes
E2368/10-11c	7011_2_54	3	Icelandic Veterinary Institute	11	2010-09-21	nasal discharge, coughing	horse	Iceland	112	64.1317	-21.7806	ERS053036	ERR069897	Yes
E2423/10-11a	6952_6_9	3	Icelandic Veterinary Institute	11	2010-09-27	nasal discharge	horse	Iceland	112	64.1317	-21.7806	ERS052895	ERR066496	Yes
E2423/10-11b	7011_2_67	3	Icelandic Veterinary Institute	11	2010-09-27	nasal discharge	horse	Iceland	112	64.1317	-21.7806	ERS053049	ERR069910	Yes
E2423/10-11c	7011_2_68	3	Icelandic Veterinary Institute	11	2010-09-27	nasal discharge	horse	Iceland	112	64.1317	-21.7806	ERS053050	ERR069911	Yes
E2497/10-11b	7011_2_81	3	Icelandic Veterinary Institute	11	2010-10-04	none	horse	Iceland	112	64.1317	-21.7806	ERS053063	ERR069924	Yes
E2497/10-11a	6952_6_17	4	Icelandic Veterinary Institute	11	2010-10-04	none	horse	Iceland	112	64.1317	-21.7806	ERS052903	ERR066504	Yes				Yes
E2497/10-11c	7011_2_82	4	Icelandic Veterinary Institute	11	2010-10-04	none	horse	Iceland	112	64.1317	-21.7806	ERS053064	ERR069925	Yes
E2703/10-11a	6952_6_25	3	Icelandic Veterinary Institute	11	2010-10-25	none	horse	Iceland	112	64.1317	-21.7806	ERS052911	ERR066512	Yes
E2703/10-11b	7011_2_91	3	Icelandic Veterinary Institute	11	2010-10-25	none	horse	Iceland	112	64.1317	-21.7806	ERS053073	ERR069934	Yes
E2703/10-11c	7011_2_92	3	Icelandic Veterinary Institute	11	2010-10-25	none	horse	Iceland	112	64.1317	-21.7806	ERS053074	ERR069935	Yes
E2368/10-12b	7011_2_55	3	Icelandic Veterinary Institute	12	2010-09-21	nasal discharge, coughing	horse	Iceland	112	64.1317	-21.7806	ERS053037	ERR069898	Yes			Yes
E2368/10-12c	7011_2_56	3	Icelandic Veterinary Institute	12	2010-09-21	nasal discharge, coughing	horse	Iceland	112	64.1317	-21.7806	ERS053038	ERR069899	Yes
E2368/10-12a	6952_6_3	4	Icelandic Veterinary Institute	12	2010-09-21	nasal discharge, coughing	horse	Iceland	112	64.1317	-21.7806	ERS052889	ERR066490	Yes				Yes
E2423/10-12b	7011_2_69	3	Icelandic Veterinary Institute	12	2010-09-27	nasal discharge, coughing	horse	Iceland	112	64.1317	-21.7806	ERS053051	ERR069912	Yes
E2423/10-12a	6952_6_10	4	Icelandic Veterinary Institute	12	2010-09-27	nasal discharge, coughing	horse	Iceland	112	64.1317	-21.7806	ERS052896	ERR066497	Yes
E2423/10-12c	7011_2_70	4	Icelandic Veterinary Institute	12	2010-09-27	nasal discharge, coughing	horse	Iceland	112	64.1317	-21.7806	ERS053052	ERR069913	Yes
E2497/10-12	6952_6_18	4	Icelandic Veterinary Institute	12	2010-10-04	coughing	horse	Iceland	112	64.1317	-21.7806	ERS052904	ERR066505	Yes
2572/10-12c	6952_5_96	4	Icelandic Veterinary Institute	12	2010-10-11	nasal discharge, coughing	horse	Iceland	112	64.1317	-21.7806	ERS052886	ERR066487	Yes
2572/10-12d	7011_2_26	4	Icelandic Veterinary Institute	12	2010-10-11	nasal discharge, coughing	horse	Iceland	112	64.1317	-21.7806	ERS053008	ERR069869	Yes
2572/10-12a	6952_5_95	4	Icelandic Veterinary Institute	13	2010-10-11	none	horse	Iceland	112	64.1317	-21.7806	ERS052885	ERR066486	Yes				Yes
2572/10-12b	7011_2_25	4	Icelandic Veterinary Institute	13	2010-10-11	none	horse	Iceland	112	64.1317	-21.7806	ERS053007	ERR069868	Yes
E2646/10-4a	6952_6_24	4	Icelandic Veterinary Institute	4 or 5	2010-10-22	none	horse	Iceland	112	64.1317	-21.7806	ERS052910	ERR066511	Yes
E2646/10-4b	7011_2_89	4	Icelandic Veterinary Institute	4 or 5	2010-10-22	none	horse	Iceland	112	64.1317	-21.7806	ERS053071	ERR069932	Yes
E2646/10-4c	7011_2_90	4	Icelandic Veterinary Institute	4 or 5	2010-10-22	none	horse	Iceland	112	64.1317	-21.7806	ERS053072	ERR069933	Yes
SZ ATCC35246					1976	fatal	pig	China	Sichuan Province	30.6517	104.076		NC_017582.1	Yes							1
605849					1996	lower respiratory, no disease	horse	UK	Suffolk	52.1872	0.97078		ERR125334	Yes							2, 3
2410					1997	upper respiratory, no disease	horse	UK	Suffolk	52.2675	0.48287		ERR125341	Yes							2, 3
E480/98	6952_6_73				1998	nasal swab	horse	Iceland		63.7782	-20.3361	ERS052959	ERR066560	Yes
MGCS10565					1998	nephritis	human	Brazil	Nova Serrana	-19.8718	-44.9851		NC_011134.1	Yes							4, 5
BHS5					1999	Fatal haemorrhagic pneumonia	dog	UK	London	51.4755	-0.137831		NZ_CABY00000000.1	Yes							2, 3, 6
E366/99	6952_6_74				1999	lgl	horse	Iceland		64.0974	-21.8813	ERS052960	ERR066561	Yes
D2a					2000	lower respiratory	horse	UK	Suffolk	52.2449	0.407962		ERR125329	Yes
D33					2000	lower respiratory	horse	UK	Suffolk	52.2449	0.407962		ERR125347	Yes							2, 3
SZ H70					2000	none	horse	UK	Suffolk	52.2449	0.407962		FM204884	Yes							2
E1139/01	6952_6_76				2001	liver	sheep	Iceland		65.9428	-18.1387	ERS052962	ERR066563	Yes
E442/02	6952_6_77				2002	wound	horse	Iceland		64.1	-21.7893	ERS052963	ERR066564	Yes
6619					2003	abortion/placenta	horse	UK	West Sussex	50.8552	-0.555119		ERR125333	Yes							2, 3
E592/03	6952_6_78				2003	unknown	dog	Iceland		65.675	-18.0958	ERS052964	ERR066565	Yes
E928/03	6952_6_79				2003	wound	horse	Iceland		64.094	-21.9338	ERS052965	ERR066566	Yes
E984/03	6952_6_80				2003	unknown	sheep	Iceland		64.0996	-21.7343	ERS052966	ERR066567	Yes
E316/04	6952_6_81				2004	nasal swab	horse	Iceland		64.0086	-20.5944	ERS052967	ERR066568	Yes
3604					2006	abortion/clittoral swab	horse	UK		55.3781	-3.43597		ERR125331	Yes							2, 3
6360	6952_6_93				2006	wound	horse	UK	Somerset	51.0587	-2.94991	ERS052979	ERR066580	Yes							2, 3
8300					2006	upper respiratory, no disease	horse	UK	Suffolk	52.1872	0.97078		ERR125339	Yes							2, 3
B26 0863					2006	abortion/foetal swab	horse	UK	West Sussex	50.8552	-0.555119		ERR125340	Yes							2, 3
B26 Tansey					2006	nephritis	horse	UK	Gloucestershire	51.8642	-2.23803		ERR125335	Yes							2, 3
JKS 115					2006	upper respiratory	horse	UK	Leicestershire	52.767	-0.905487		ERR125327	Yes
482	6952_6_88				2007	abortion/uterine infection	horse	UK	Berkshire	51.466	-1.2814	ERS052974	ERR066575	Yes							2, 3
1175					2007	abortion/placenta swab	horse	UK	Suffolk	52.1872	0.97078		ERS1034586	Yes							2, 3
1185					2007	abortion/foetal swab	horse	Ireland	Meath	53.6055	-6.65642		ERR125337	Yes							2, 3
B27 0624.1					2007	abortion/foetal swab	horse	UK	Dorset	50.7391	-2.33824		ERR125338	Yes							2, 3
E1007/08	6952_6_83				2008	nasal swab	horse	Iceland		63.8349	-20.4017	ERS052969	ERR066570	Yes
H100673_1					2008	Fatal haemorrhagic pneumonia	dog	UK	Perth & Kinross	56.395	-3.43084		ERR125336	Yes							2, 3
E1091/09	6952_6_84				2009	conjunctiva	horse	Iceland		64.1651	-21.6906	ERS052970	ERR066571	Yes
E1462/10	6952_6_67	1			2010	pharynx	cat	Iceland	110	64.5613	-21.7605	ERS052953	ERR066554	Yes					Yes	Yes
E2609/10	6952_6_70	1			2010	sepsis and miscarriage	human	Iceland		64.9631	-19.0208	ERS052956	ERR066557	Yes					Yes	Yes
E2828/10	6952_6_72	2			2010	unknown	human	Iceland	311	64.5609	-21.901	ERS052958	ERR066559	Yes
E1943/10	6952_6_69	3			2010	pharynx	dog	Iceland	110	64.1333	-21.9333	ERS052955	ERR066556	Yes
E1606/10	6952_6_68				2010	pharynx	cat	Iceland		64.1	-21.7893	ERS052954	ERR066555	Yes
E2827/10	6952_6_71				2010	unknown	human	Iceland		64.8703	-23.1136	ERS052957	ERR066558	Yes
Hum3	MS033	1			2011	psoas abscess	human	Finland		62.8933	27.6793		ERS1013681	Yes						Yes	7
R01422	6952_6_85				1993-12-17	mastitis	cow	UK	Lancashire	53.7632	-2.70309	ERS052971	ERR066572	Yes
R02590	6952_6_86				1995-05-29	mastitis	cow	UK	Ceredigion	52.4153	-4.08292	ERS052972	ERR066573	Yes	Yes					Yes
4866					1996-11-07	upper respiratory, no disease	horse	UK	Suffolk	52.2675	0.48287		ERR125342	Yes							2, 3, 8
4897					1996-11-08	lower respiratory, no disease	horse	UK	Suffolk	52.2675	0.48287		ERR125343	Yes							2, 3
2329					1997-04-28	lower respiratory, no disease	horse	UK	Suffolk	52.2675	0.48287		ERR125330	Yes							2, 3, 8, 9
1ID00103					2001-02-02	meningitis, pyrexia/blood culture	human	UK	Harold wood	51.5904	0.235288		ERR125344	Yes
H04264 0457					2004-06-23	septiceamia	human	UK	South Yorkshire	53.3811	-1.47009		ERR125348	Yes							2, 3
7159					2004-10-01	lymph node abscess	horse	UK	Suffolk	52.2116	0.459165		ERR125328	Yes							2, 3
H05084 0501					2005-02-23	fatal septiceamia	human	UK	North Yorkshire	54.2831	-0.399752		ERR125345	Yes							2, 3
C02417	6952_6_87				2006-02-22	mastitis	cow	UK	Truro	50.2632	-5.05104	ERS052973	ERR066574	Yes	Yes					Yes
435	6952_6_89	1			2008-01-28	respiratory disease, no pyrexia	horse	Sweden	Stockholm	59.3292	18.0686	ERS052975	ERR066576	Yes					Yes	Yes
1770					2008-02-01	fatal pneumoniae	dog	UK	Kent	51.2787	0.521725		ERR125332	Yes
1294	6952_6_90				2008-03-25	endometritis	horse	Sweden	Flyinge	55.7517	13.3657	ERS052976	ERR066577	Yes	Yes					Yes
1384					2008-03-28	endometritis	horse	Sweden	Flyinge	55.7517	13.3657		ERR125346	Yes
1433	6952_6_91				2008-04-02	tracheal sample	horse	Sweden	Södermanland	59.0336	16.7519	ERS052977	ERR066578	Yes	Yes					Yes
1734	6952_6_92				2008-04-18	endometritis	horse	Sweden	Stockholm	59.3292	18.0686	ERS052978	ERR066579	Yes	Yes					Yes
5772	6952_6_94				prior to 2004	mastitis (S. equi subsp. ruminatorum)	sheep	Spain		40.4168	-3.70379	ERS052980	ERR066581	Yes							10
References:
1. Ma Z, Geng J, Zhang H, Yu H, Yi L, Lei M, Lu CP, Fan HJ, and Hu S. 2011. Complete genome sequence of Streptococcus equi subsp. zooepidemicus strain ATCC 35246. J Bacteriol 193:5583-5584.
2. Holden MT, Heather Z, Paillot R, Steward KF, Webb K, Ainslie F, Jourdan T, Bason NC, Holroyd NE, Mungall K, Quail MA, Sanders M, Simmonds M, Willey D, Brooks K, Aanensen DM, Spratt BG, Jolley KA, Maiden MC, Kehoe M, Chanter N, Bentley SD, Robinson C, Maskell DJ, Parkhill J, and Waller AS. 2009. Genomic evidence for the evolution of Streptococcus equi: host restriction, increased virulence, and…
3. Webb K, Jolley KA, Mitchell Z, Robinson C, Newton JR, Maiden MC, and Waller A. 2008. Development of an unambiguous and discriminatory multilocus sequence typing scheme for the Streptococcus zooepidemicus group. Microbiology 154:3016-3024.
4. Balter S, Benin A, Pinto SW, Teixeira LM, Alvim GG, Luna E, Jackson D, LaClaire L, Elliott J, Facklam R, and Schuchat A. 2000. Epidemic nephritis in Nova Serrana, Brazil. Lancet 355:1776-1780.
5. Beres SB, Sesso R, Pinto SW, Hoe NP, Porcella SF, Deleo FR, and Musser JM. 2008. Genome sequence of a lancefield group C Streptococcus zooepidemicus strain causing epidemic nephritis: new information about an old disease. PLoS ONE 3:e3026.
6. Paillot R, Darby AC, Robinson C, Wright NL, Steward KF, Anderson E, Webb K, Holden MT, Efstratiou A, Broughton K, Jolley KA, Priestnall SL, Marotti Campi MC, Hughes MA, Radford A, Erles K, and Waller AS. 2010. Identification of three novel superantigen-encoding genes in Streptococcus equi subsp. zooepidemicus, szeF, szeN, and szeP. Infect Immun 78:4817-4827.
7. Pelkonen S, Lindahl SB, Suomala P, Karhukorpi J, Vuorinen S, Koivula I, Vaisanen T, Pentikainen J, Autio T, and Tuuminen T. 2013. Transmission of Streptococcus equi subspecies zooepidemicus infection from horses to humans. Emerg Infect Dis 19:1041-1048.
8. Newton JR, Laxton R, Wood JL, and Chanter N. 2008. Molecular epidemiology of Streptococcus zooepidemicus infection in naturally occurring equine respiratory disease. Vet J 175:338-345.
9. Steward KF, Harrison T, Robinson C, Slater J, Maskell DJ, Harris SR, Holden MT, and Waller AS. 2015. PinR mediates the generation of reversible population diversity in Streptococcus zooepidemicus. Microbiology 161:1105-1112.
10. Fernandez E, Blume V, Garrido P, Collins MD, Mateos A, Dominguez L, and Fernandez-Garayzabal JF. 2004. Streptococcus equi subsp. ruminatorum subsp. nov., isolated from mastitis in small ruminants. Int J Syst Evol Microbiol 54:2291-2296.
